# Supplementary material for: Biosacetalin (1,1-Diethoxyethane) Prolongs Survival and Alleviates Cachexia in the NSG Mice Bearing Neuroblastoma SH-SY5Y Cells
Source: Antioxidants (Basel). 2026 Apr 21;15(4):521. doi: 10.3390/antiox15040521 (PMC13114220; doi:10.3390/antiox15040521)
Supplement: Supplementary file 1 [file antioxidants-15-00521-s001.zip › Supplementary Table S1.csv]

gene1	gene2	p_value	q_value	sig	cor	negLogP
BAX	PRKAB2	1.26E-05	9.78E-05	TRUE	-1.997500907	4.900204685
PRKAB2	CDKN1A	6.05E-07	7.96E-06	TRUE	1.942563538	6.218353196
CDKN1A	PRKAA2	0.002442466	0.008523708	TRUE	-1.901545262	2.612171492
GDF15	PRKAA2	0.004493147	0.013969602	TRUE	1.85209693	2.3474494
PRKAG2	BAX	1.34E-06	1.37E-05	TRUE	1.849435746	5.871334885
SIRT1	PRKAA1	7.13E-05	0.000451314	TRUE	-1.831761866	4.147153678
MSTN	PRKAA1	8.08E-07	9.87E-06	TRUE	1.827333381	6.092730443
PRKAG2	PRKAA1	0.002135364	0.00776909	TRUE	-1.817774002	2.670528115
TNFSF12	PRKAB1	0.000614188	0.002763847	TRUE	-1.816675333	3.211698506
PRKAA1	STAT3	0.004340508	0.013744941	TRUE	-1.693235339	2.362459486
PRKAB1	PRKAG2	9.05E-05	0.000535779	TRUE	-1.625620053	4.043158566
TNFSF12	PRKAA2	8.31E-08	1.42E-06	TRUE	1.60919618	7.080573981
MYOG	PRKAA1	0.000991191	0.003941712	TRUE	-1.588301269	3.003842737
PRKAA2	PRKAB2	6.03E-08	1.15E-06	TRUE	1.580181437	7.219667421
MSTN	PRKAG2	3.45E-07	4.92E-06	TRUE	1.561400888	6.462218533
PRKAA1	MSTN	8.08E-07	9.87E-06	TRUE	-1.555614155	6.092730443
PRKAB2	PRKAA1	0.000358158	0.001701252	TRUE	1.532069616	3.445924919
CDKN1A	PRKAB1	0.014092327	0.034425541	TRUE	-1.51240296	1.851017295
IL6	PRKAB1	0.00273779	0.009179648	TRUE	-1.444775746	2.562599923
GDF15	PRKAB1	0.013744236	0.034061803	TRUE	1.431310861	1.861879388
MYOG	PRKAG2	0.00111696	0.004340913	TRUE	-1.411621236	2.951962312
MSTN	PRKAA2	0.004789643	0.014625516	TRUE	-1.411545411	2.319696873
PRKAB1	BAX	0.001914057	0.007115299	TRUE	-1.390613533	2.718045124
PRKAG2	MYOD1	2.67E-05	0.000175598	TRUE	1.359071059	4.573502681
PRKAB2	IL6	1.86E-08	3.98E-07	TRUE	1.287221841	7.730186161
PRKAB2	TNFSF12	2.98E-06	2.68E-05	TRUE	-1.264686037	5.525393316
PRKAB2	IL1B	1.46E-05	0.000108268	TRUE	-1.264601904	4.836770077
IL6	PRKAB2	1.86E-08	3.98E-07	TRUE	1.258560156	7.730186161
MSTN	PRKAB2	0.004162589	0.013430239	TRUE	1.249558038	2.380636484
PRKAA1	PRKAG2	0.002135364	0.00776909	TRUE	-1.249235523	2.670528115
GDF15	PRKAB2	0.0004587	0.002119936	TRUE	1.177369284	3.338471585
IL6	PRKAG1	0.012513175	0.031936611	TRUE	1.152783336	1.902632475
PRKAG1	IL6	0.012513175	0.031936611	TRUE	1.145126207	1.902632475
PRKAB2	MSTN	0.004162589	0.013430239	TRUE	-1.132428949	2.380636484
PRKAG2	MSTN	3.45E-07	4.92E-06	TRUE	-1.128037325	6.462218533
PPARGC1A	PRKAB2	0.012424493	0.031936611	TRUE	-1.119524459	1.905721312
SIRT1	PRKAA2	0.00556337	0.015618419	TRUE	1.03383815	2.254662079
BAX	PRKAA1	0.000723758	0.00294673	TRUE	-1.015649063	3.140406507
PRKAA1	PRKAB2	0.000358158	0.001701252	TRUE	1.013231457	3.445924919
PRKAG2	TNFSF12	0.00574933	0.015857024	TRUE	0.986272017	2.24038273
PRKAA2	TNFSF12	8.31E-08	1.42E-06	TRUE	-0.937253253	7.080573981
PRKAB1	STAT3	1.36E-06	1.37E-05	TRUE	0.928540822	5.864969295
PRKAA2	CDKN1A	0.002442466	0.008523708	TRUE	-0.903333514	2.612171492
CDKN1A	PRKAB2	6.05E-07	7.96E-06	TRUE	0.840729605	6.218353196
PRKAA1	MYOG	0.000991191	0.003941712	TRUE	0.833161289	3.003842737
BAX	PRKAG2	1.34E-06	1.37E-05	TRUE	-0.7950844	5.871334885
PRKAB1	CDKN1A	0.014092327	0.034425541	TRUE	-0.714068974	1.851017295
PRKAB2	PPARGC1A	0.012424493	0.031936611	TRUE	0.697505552	1.905721312
PPARGC1A	PRKAA1	0.013183384	0.033152333	TRUE	-0.688317123	1.879973102
PRKAG2	PRKAG1	0.00272646	0.009179648	TRUE	0.67222235	2.56440088
PRKAB1	IL6	0.00273779	0.009179648	TRUE	0.639353799	2.562599923
PRKAA2	BAX	0.014934978	0.035970158	TRUE	0.636921297	1.825795417
PRKAA2	GDF15	0.004493147	0.013969602	TRUE	0.599940635	2.3474494
PRKAB1	PRKAG1	0.005319642	0.015417944	TRUE	-0.592808363	2.274117624
PRKAB2	GDF15	0.0004587	0.002119936	TRUE	-0.578218477	3.338471585
PRKAB2	PRKAA2	6.03E-08	1.15E-06	TRUE	0.562027255	7.219667421
PRKAB2	SIRT1	4.56E-06	3.90E-05	TRUE	-0.543632541	5.340986831
PRKAG2	PRKAB1	9.05E-05	0.000535779	TRUE	-0.524618196	4.043158566
PRKAB1	TNFSF12	0.000614188	0.002763847	TRUE	0.519892214	3.211698506
PRKAB1	GDF15	0.013744236	0.034061803	TRUE	-0.501144174	1.861879388
PRKAG2	STAT3	1.14E-06	1.30E-05	TRUE	-0.448363881	5.941783234
PRKAA2	MSTN	0.004789643	0.014625516	TRUE	-0.440022259	2.319696873
TNFSF12	PRKAG2	0.00574933	0.015857024	TRUE	0.434939929	2.24038273
PRKAA2	SIRT1	0.00556337	0.015618419	TRUE	-0.389706631	2.254662079
IL1B	PRKAA2	0.000677064	0.002894447	TRUE	0.376568082	3.169370493
PRKAA1	BAX	0.000723758	0.00294673	TRUE	-0.372669627	3.140406507
PRKAA2	IL1B	0.000677064	0.002894447	TRUE	-0.36210019	3.169370493
MYOD1	PRKAG2	2.67E-05	0.000175598	TRUE	-0.357240894	4.573502681
PRKAG1	PRKAB1	0.005319642	0.015417944	TRUE	-0.345102695	2.274117624
PRKAB2	BAX	1.26E-05	9.78E-05	TRUE	0.291468233	4.900204685
PRKAG2	MYOG	0.00111696	0.004340913	TRUE	0.258361739	2.951962312
BAX	PRKAB1	0.001914057	0.007115299	TRUE	0.243791935	2.718045124
TNFSF12	PRKAB2	2.98E-06	2.68E-05	TRUE	-0.24067325	5.525393316
IL1B	PRKAB2	1.46E-05	0.000108268	TRUE	-0.205934634	4.836770077
IL6	PRKAA2	6.51E-06	5.30E-05	TRUE	0.176264099	5.186457861
STAT3	PRKAA1	0.004340508	0.013744941	TRUE	-0.173541059	2.362459486
STAT3	PRKAB1	1.36E-06	1.37E-05	TRUE	-0.136150199	5.864969295
SIRT1	PRKAB2	4.56E-06	3.90E-05	TRUE	-0.098733704	5.340986831
BAX	PRKAA2	0.014934978	0.035970158	TRUE	-0.088816116	1.825795417
PRKAA2	IL6	6.51E-06	5.30E-05	TRUE	0.084542903	5.186457861
PRKAA1	PPARGC1A	0.013183384	0.033152333	TRUE	-0.071829578	1.879973102
STAT3	PRKAG2	1.14E-06	1.30E-05	TRUE	-0.068390411	5.941783234
PRKAA1	SIRT1	7.13E-05	0.000451314	TRUE	0.060118909	4.147153678
PRKAG1	PRKAG2	0.00272646	0.009179648	TRUE	0.04602184	2.56440088
